# Supplementary material for: Epigenetic Dysregulation of KCNK9 Imprinting and Triple-Negative Breast Cancer
Source: Cancers (Basel). 2021 Nov 30;13(23):6031. doi: 10.3390/cancers13236031 (PMC8656495; doi:10.3390/cancers13236031)
Supplement: Supplementary file 1 [file cancers-13-06031-s001.zip]

Archive with 1 entries (1 files):
- cancers-1487488-supplementary.pdf
